# Supplementary material for: PhyloPlus: a Universal Tool for Phylogenetic Interrogation of Metagenomic Communities
Source: mBio. 2023 Jan 16;14(1):e03455-22. doi: 10.1128/mbio.03455-22 (PMC9973285; doi:10.1128/mbio.03455-22)
Supplement: DATA SET S1 [file mbio.03455-22-s0002.xlsx]

## Sheet: Human Microbiome
Sample Name	Body Source	Sample ID	Sequencing File ID	Species Total Abundance	Subject ID	Gender	Visit Number
SRS1055043	Feces	596fc2de57601ec08a01fdee59051f2a	596fc2de57601ec08a01fdee59e87fbc	14201991	646253328	Female	1
SRS1055046	Dorsum of Tongue	596fc2de57601ec08a01fdee59053063	596fc2de57601ec08a01fdee59e890b0	11786671	646253328	Female	1
SRS1055046	Gingiva	596fc2de57601ec08a01fdee59053b18	596fc2de57601ec08a01fdee59e89be3	8363594	646253328	Female	1
SRS1055049	Feces	596fc2de57601ec08a01fdee59068363	596fc2de57601ec08a01fdee59e8e118	14914676	195044680	Female	2
SRS893324	Dorsum of Tongue	596fc2de57601ec08a01fdee59065f61	596fc2de57601ec08a01fdee59e8bb7a	8489344	195044680	Female	2
SRS893333	Gingiva	596fc2de57601ec08a01fdee5906777e	596fc2de57601ec08a01fdee59e8d79a	17227855	195044680	Female	2
SRS104036	Feces	596fc2de57601ec08a01fdee5907d2a4	596fc2de57601ec08a01fdee59e96352	12510588	765216093	Male	2
SRS104039	Dorsum of Tongue	596fc2de57601ec08a01fdee5907d7d7	596fc2de57601ec08a01fdee59e967fb	10656592	765216093	Male	2
SRS104045	Gingiva	596fc2de57601ec08a01fdee5907ed4b	596fc2de57601ec08a01fdee59e977a0	10554983	765216093	Male	2
SRS104084	Feces	596fc2de57601ec08a01fdee59086a40	596fc2de57601ec08a01fdee59e9847b	19871908	765539774	Female	2
SRS104087	Dorsum of Tongue	596fc2de57601ec08a01fdee59086c5a	596fc2de57601ec08a01fdee59e9880d	9768077	765539774	Female	2
SRS104093	Gingiva	596fc2de57601ec08a01fdee59087b8a	596fc2de57601ec08a01fdee59e998a1	13142159	765539774	Female	2
SRS104327	Feces	596fc2de57601ec08a01fdee590ae134	596fc2de57601ec08a01fdee59ea713b	17691361	103092734	Male	2
SRS104314	Dorsum of Tongue	596fc2de57601ec08a01fdee590ac020	596fc2de57601ec08a01fdee59ea5450	12587054	103092734	Male	2
SRS104320	Gingiva	596fc2de57601ec08a01fdee590ad2a9	596fc2de57601ec08a01fdee59ea6bc5	19450152	103092734	Male	2
SRS104636	Feces	596fc2de57601ec08a01fdee590d53af	596fc2de57601ec08a01fdee59eb509f	17912802	765377934	Female	2
SRS104647	Dorsum of Tongue	596fc2de57601ec08a01fdee590d7d24	596fc2de57601ec08a01fdee59eb6d00	7529019	765377934	Female	2
SRS104653	Gingiva	596fc2de57601ec08a01fdee590d8e9b	596fc2de57601ec08a01fdee59eb74f9	13230162	765377934	Female	2
SRS104693	Feces	596fc2de57601ec08a01fdee590df967	596fc2de57601ec08a01fdee59eb7fe5	13492648	765317243	Female	2
SRS104704	Dorsum of Tongue	596fc2de57601ec08a01fdee590e0645	596fc2de57601ec08a01fdee59eb92f3	11119296	765317243	Female	2
SRS104711	Gingiva	596fc2de57601ec08a01fdee590e1027	596fc2de57601ec08a01fdee59ebacfd	19313347	765317243	Female	2
SRS1055056	Feces	596fc2de57601ec08a01fdee590e77b5	596fc2de57601ec08a01fdee59ebb402	5533226	316129862	Female	1
SRS1055059	Dorsum of Tongue	596fc2de57601ec08a01fdee590e87fe	596fc2de57601ec08a01fdee59ebd7ce	10517690	316129862	Female	1
SRS893325	Gingiva	596fc2de57601ec08a01fdee590e928f	596fc2de57601ec08a01fdee59ebdfa8	8058291	316129862	Female	1
SRS104975	Feces	596fc2de57601ec08a01fdee59102718	596fc2de57601ec08a01fdee59ec792b	17902835	765519544	Male	2
SRS104962	Dorsum of Tongue	596fc2de57601ec08a01fdee590ffb91	596fc2de57601ec08a01fdee59ec4d1c	16660221	765519544	Male	2
SRS104968	Gingiva	596fc2de57601ec08a01fdee59100bdb	596fc2de57601ec08a01fdee59ec6786	8674705	765519544	Male	2
SRS142712	Feces	596fc2de57601ec08a01fdee5914cf11	596fc2de57601ec08a01fdee59ede00d	42364374	338793263	Female	2
SRS142680	Dorsum of Tongue	596fc2de57601ec08a01fdee59144e90	596fc2de57601ec08a01fdee59edd27e	23268623	338793263	Female	2
SRS142664	Gingiva	596fc2de57601ec08a01fdee59143c4c	596fc2de57601ec08a01fdee59edcda4	15476951	338793263	Female	2
SRS143085	Feces	596fc2de57601ec08a01fdee59184991	596fc2de57601ec08a01fdee59ef04ea	22089117	355657046	Male	2
SRS143088	Dorsum of Tongue	596fc2de57601ec08a01fdee59185494	596fc2de57601ec08a01fdee59ef06cc	22527320	355657046	Male	2
SRS143094	Gingiva	596fc2de57601ec08a01fdee591867b3	596fc2de57601ec08a01fdee59ef1b4f	16187838	355657046	Male	2
SRS893378	Feces	596fc2de57601ec08a01fdee5905f670	596fc2de57601ec08a01fdee59e8aeb8	18085961	366487741	Female	1
SRS893363	Dorsum of Tongue	596fc2de57601ec08a01fdee5905cd25	596fc2de57601ec08a01fdee59e89fa4	8248797	366487741	Female	1
SRS893385	Gingiva	596fc2de57601ec08a01fdee5905dc94	596fc2de57601ec08a01fdee59e8a04f	21054429	366487741	Female	1
SRS893300	Feces	596fc2de57601ec08a01fdee5943fe4c	596fc2de57601ec08a01fdee59fb25e4	10165834	596625983	Male	3
SRS893321	Dorsum of Tongue	596fc2de57601ec08a01fdee59440010	596fc2de57601ec08a01fdee59fb2c14	16885339	596625983	Male	3
SRS893328	Gingiva	596fc2de57601ec08a01fdee59440de8	596fc2de57601ec08a01fdee59fb372d	12414829	596625983	Male	3
SRS149181	Feces	596fc2de57601ec08a01fdee59492959	596fc2de57601ec08a01fdee59fc54f4	16453878	115629832	Male	3
SRS149184	Dorsum of Tongue	596fc2de57601ec08a01fdee59492fe3	596fc2de57601ec08a01fdee59fc5a08	19880727	115629832	Male	3
SRS149190	Gingiva	596fc2de57601ec08a01fdee59493eea	596fc2de57601ec08a01fdee59fc7558	11196351	115629832	Male	3
SRS149244	Feces	596fc2de57601ec08a01fdee59499148	596fc2de57601ec08a01fdee59fc9e78	20104343	901775393	Male	2
SRS149231	Dorsum of Tongue	596fc2de57601ec08a01fdee5949863f	596fc2de57601ec08a01fdee59fc8721	11646608	901775393	Male	2
SRS149237	Gingiva	596fc2de57601ec08a01fdee594987c9	596fc2de57601ec08a01fdee59fc9182	10855181	901775393	Male	2
SRS147377	Feces	596fc2de57601ec08a01fdee5938c4ec	596fc2de57601ec08a01fdee59f818a7	22129770	938202701	Male	2
SRS147380	Dorsum of Tongue	596fc2de57601ec08a01fdee5938cd6c	596fc2de57601ec08a01fdee59f818bc	22776414	938202701	Male	2
SRS147386	Gingiva	596fc2de57601ec08a01fdee5938d364	596fc2de57601ec08a01fdee59f82339	22151682	938202701	Male	2
SRS893288	Feces	596fc2de57601ec08a01fdee593d01dc	596fc2de57601ec08a01fdee59f90f8c	16804418	486505039	Male	2
SRS893274	Dorsum of Tongue	596fc2de57601ec08a01fdee593ce195	596fc2de57601ec08a01fdee59f8f78c	5830044	486505039	Male	2
SRS893282	Gingiva	596fc2de57601ec08a01fdee593cf4f6	596fc2de57601ec08a01fdee59f9038d	16325440	486505039	Male	2
SRS148091	Feces	596fc2de57601ec08a01fdee593f76a6	596fc2de57601ec08a01fdee59f98f83	12587705	516889361	Male	2
SRS148094	Dorsum of Tongue	596fc2de57601ec08a01fdee593f83bc	596fc2de57601ec08a01fdee59f99126	14836403	516889361	Male	2
SRS148100	Gingiva	596fc2de57601ec08a01fdee593f90c1	596fc2de57601ec08a01fdee59f998ee	10664665	516889361	Male	2
SRS893285	Feces	596fc2de57601ec08a01fdee59099743	596fc2de57601ec08a01fdee59e9d5d0	11737670	188816475	Female	2
SRS893289	Dorsum of Tongue	596fc2de57601ec08a01fdee5909aa37	596fc2de57601ec08a01fdee59e9ed57	8359822	188816475	Female	2
SRS893299	Gingiva	596fc2de57601ec08a01fdee5909b9a4	596fc2de57601ec08a01fdee59e9f25b	12666112	188816475	Female	2
SRS104912	Feces	596fc2de57601ec08a01fdee590f6eb8	596fc2de57601ec08a01fdee59ec2567	11485887	765661155	Female	2
SRS104915	Dorsum of Tongue	596fc2de57601ec08a01fdee590f745e	596fc2de57601ec08a01fdee59ec319a	10656324	765661155	Female	2
SRS104921	Gingiva	596fc2de57601ec08a01fdee590f78a3	596fc2de57601ec08a01fdee59ec3be8	20619108	765661155	Female	2

## Sheet: Fermented Food
Sample Name	Substrate	Sample Accession Number	Sequencing File Accession Number	Species Total Abundance	Food	Fermentation
FS00a	Dairy	SAMEA6167688	ERR4757803	535010	Wagashi rind	Starter
FS00b	Dairy	SAMEA6167689	ERR4757804	421656	Wagashi core	Starter
FS01	Sugar	SAMEA6167690	ERR4757805	559024	Bread kvass	Starter
FS02	Brine	SAMEA6167691	ERR4757806	1150618	Carrot kimchi	Spontaneous
FS03	Sugar	SAMEA6167692	ERR4757807	1692462	Boza	Starter
FS05	Brine	SAMEA6167693	ERR4757808	185369	Turnip	Spontaneous
FS06	Sugar	SAMEA6167694	ERR4757809	136989	Orange	Spontaneous
FS07	Brine	SAMEA6167695	ERR4757810	1315998	Krauthehi (sauerkraut)	Spontaneous
FS08	Sugar	SAMEA6167696	ERR4757811	474824	Tepache	Spontaneous
FS09	Sugar	SAMEA6167697	ERR4757812	292861	Ginger beer	Spontaneous
FS10	Soy	SAMEA6167698	ERR4757813	391121	Tempeh	Starter
FS11	Brine	SAMEA6167699	ERR4757814	648210	Cucumber	Spontaneous
FS12	Dairy	SAMEA6167700	ERR4757815	1708111	Milk kefir	Starter
FS13	Sugar	SAMEA6167701	ERR4757816	1116519	Water kefir	Starter
FS16	Soy	SAMEA6167702	ERR4757817	1309855	Tofu chili	Spontaneous
FS17	Brine	SAMEA6167703	ERR4757818	539160	Daikon	Spontaneous
FS19	Brine	SAMEA6167704	ERR4757819	641331	Pickled vegetables	Spontaneous
FS22	Brine	SAMEA6167705	ERR4757820	519638	Raw sauerkraut and juniper berries	Spontaneous
FS23	Brine	SAMEA6167706	ERR4757821	352590	Brown rice amazake	Spontaneous
FS24	Brine	SAMEA6167707	ERR4757822	1830209	Beetroot kvass	Starter
FS25	Dairy	SAMEA6167708	ERR4757823	1832748	Kefir and fennel soup	Starter
FS26	Sugar	SAMEA6167709	ERR4757824	193661	Mead	Spontaneous
FS27	Brine	SAMEA6167710	ERR4757825	2155000	Sauerkraut	Spontaneous
FS28	Brine	SAMEA6167711	ERR4757826	1128306	Dill dearg (sauerkraut)	Spontaneous
FS29	Brine	SAMEA6167712	ERR4757827	1155677	Kimchi	Spontaneous
FS30	Brine	SAMEA6167713	ERR4757828	1170138	Golden child (sauerkraut)	Spontaneous
FS31	Sugar	SAMEA6167714	ERR4757829	597753	Water kefir hibiscus	Starter
FS32	Sugar	SAMEA6167715	ERR4757830	2139394	Water kefir lemon	Starter
FS33	Sugar	SAMEA6167716	ERR4757831	821441	Water kefir ginger	Starter
FS34	Sugar	SAMEA6167717	ERR4757832	978035	Kombucha vinegar	Starter
FS35	Dairy	SAMEA6167718	ERR4757833	741523	Ryazhenka	Starter
FS36	Dairy	SAMEA6167719	ERR4757834	1669278	Agousha	Starter
FS37	Dairy	SAMEA6167720	ERR4757835	1008382	Rostagro.kport vorožnyj	Starter
FS38	Dairy	SAMEA6167721	ERR4757836	1928825	Ruž’a	Starter
FS39	Brine	SAMEA6167722	ERR4757837	1399988	Sauerkraut	Spontaneous
FS40	Sugar	SAMEA6167723	ERR4757838	2309503	Kombucha	Starter
FS41	Sugar	SAMEA6167724	ERR4757839	818067	Apple cider vinegar	Starter
FS42	Dairy	SAMEA6167725	ERR4757840	3057627	Raw milk kefir	Starter
FS43	Dairy	SAMEA6167726	ERR4757841	1312987	Pasteurized milk kefir	Starter
FS44	Sugar	SAMEA6167727	ERR4757842	1314700	Water kefir (pear, ginger, and honey)	Starter
FS45	Sugar	SAMEA6167728	ERR4757843	1423548	Water kefir (pear, ginger, and sugar)	Starter
FS46	Brine	SAMEA6167729	ERR4757844	320278	Dilly carrots	Spontaneous
FS47	Brine	SAMEA6167730	ERR4757845	1001168	Brussels sprout kimchi	Spontaneous
FS48	Brine	SAMEA6167731	ERR4757846	556549	Kimchi	Spontaneous
FS49	Brine	SAMEA6167732	ERR4757847	551420	Garlic kraut	Spontaneous
FS50	Brine	SAMEA6167733	ERR4757848	1042920	Dukkah kraut	Spontaneous
FS51	Brine	SAMEA6167734	ERR4757849	517542	Ginger sliced in 2% brine	Spontaneous
FS52	Brine	SAMEA6167735	ERR4757850	1169760	Daikon radish in 2% brine	Spontaneous
FS53	Brine	SAMEA6167736	ERR4757851	610376	Okra in 2% brine	Spontaneous
FS54	Brine	SAMEA6167737	ERR4757852	2133248	Tomatoes and mustard seeds in 2% brine	Spontaneous
FS55	Sugar	SAMEA6167738	ERR4757853	1151348	Kombucha	Starter
FS56	Sugar	SAMEA6167739	ERR4757854	902885	Cherry water kefir	Starter
FS57	Brine	SAMEA6167740	ERR4757855	956688	Beet kvass	Starter
FS58	Coconut kefir	SAMEA6167741	ERR4757856	710832	Coconut kefir	Starter
FS59	Brine	SAMEA6167742	ERR4757857	645864	Carrot sticks	Spontaneous
FS60	Dairy	SAMEA6167743	ERR4757858	692139	Labne	Starter
FS61	Sugar	SAMEA6167744	ERR4757859	750709	Lemon and ginger fizz	Starter
FS62	Brine	SAMEA6167745	ERR4757860	342501	Scallion kimchi	Spontaneous
